# Supplementary material for: Transcriptome Analysis of Redox Systems and Polyamine Metabolic Pathway in Hepatoma and Non-Tumor Hepatocyte-like Cells
Source: Biomolecules. 2023 Apr 21;13(4):714. doi: 10.3390/biom13040714 (PMC10136275; doi:10.3390/biom13040714)
Supplement: Supplementary file 1 [file biomolecules-13-00714-s001.zip]

Archive with 1 entries (1 files):
- biomolecules-2212868-supplementary.pdf
